# Supplementary material for: Overexpression of Auxin/Indole-3-Acetic Acid Gene TrIAA27 Enhances Biomass, Drought, and Salt Tolerance in Arabidopsis thaliana
Source: Plants (Basel). 2024 Sep 25;13(19):2684. doi: 10.3390/plants13192684 (PMC11478388; doi:10.3390/plants13192684)
Supplement: Supplementary file 1 [file plants-13-02684-s001.zip]

Archive with 1 entries (1 files):
- plants-2950376-supplementary.pdf
